# Supplementary material for: Engineering Halomonas bluephagenesis TD01 as a Robust Chassis for the Sustainable Production of Hyaluronic Acid
Source: Biomolecules. 2026 Jun 9;16(6):846. doi: 10.3390/biom16060846 (PMC13296553; doi:10.3390/biom16060846)
Supplement: Supplementary file 1 [file biomolecules-16-00846-s001.zip]

Archive with 1 entries (1 files):
- biomolecules-4292289-supplementary.pdf
